# Supplementary material for: (11aS)-8-Hydr­oxy-7-meth­oxy-2,3,5,10,11,11a-hexa­hydro-1H-pyrrolo[2,1-c][1,4]benzodiazepine-3,11-dione
Source: Acta Crystallogr Sect E Struct Rep Online. 2007 Dec 12;64(Pt 1):o266. doi: 10.1107/S1600536807066056 (PMC2915322; doi:10.1107/S1600536807066056)
Supplement: Supplementary file 1 [file e-64-0o266-sup1.cif]

##############################################################################
###                                                                        ###
###        Electronic paper (Acta Crystallographica Section E)             ###
###                                                                        ###
##############################################################################
#                                                                            #
# This CIF contains the data in a paper accepted for publication in Acta     #
# Crystallographica Section E. It conforms to the requirements of Notes      #
# for Authors for Section E, and has been peer reviewed under the auspices   #
# of the IUCr Commission on Journals.                                        #
#                                                                            #
# Full details of the Crystallographic Information File format               #
# are given in the paper "The Crystallographic Information File (CIF):       #
# a New Standard Archive File for Crystallography" by S. R. Hall, F. H.      #
# Allen and I. D. Brown [Acta Cryst. (1991), A47, 655-685].                  #
#                                                                            #
# The current version of the core CIF dictionary is obtainable from          #
# ftp://ftp.iucr.org/pub/cif_core.dic. The current version number is 2.1.    #
#                                                                            #
# Software is freely available for graphical display of the structure(s) in  #
# this CIF.  For information consult the CIF home page http://www.iucr.org/  #
# cif/home.html                                                              #
#                                                                            #
##############################################################################
                                             
data_I
_audit_creation_method     SHELXL-97
_chemical_name_systematic
;
(11aS)-8-Hydroxy-7-methoxy-2,3,5,10,11,11a-hexahydro-1H-
pyrrolo[2,1-c][1,4]benzodiazepine-3,11-dione
;
_chemical_name_common     ?
_chemical_formula_moiety     'C13 H14 N2 O4'
_chemical_formula_sum     'C13 H14 N2 O4'
_chemical_formula_iupac     'C13 H14 N2 O4'
_chemical_formula_weight     262.26
_chemical_melting_point     ?
_symmetry_cell_setting     Monoclinic
_symmetry_space_group_name_H-M     'P 21'
_symmetry_space_group_name_Hall     'P 2yb'
loop_
    _symmetry_equiv_pos_as_xyz
    'x, y, z'
    '-x, y+1/2, -z'
_cell_length_a     6.3819(7)
_cell_length_b     9.3139(10)
_cell_length_c     10.3673(11)
_cell_angle_alpha     90.00
_cell_angle_beta     103.6210(10)
_cell_angle_gamma     90.00
_cell_volume     598.90(11)
_cell_formula_units_Z     2
_cell_measurement_reflns_used     2332
_cell_measurement_theta_min     2.98
_cell_measurement_theta_max     25.29
_cell_measurement_temperature     187(2)
_exptl_crystal_description     Block
_exptl_crystal_colour     colorless
_exptl_crystal_size_max     0.48
_exptl_crystal_size_mid     0.26
_exptl_crystal_size_min     0.15
_exptl_crystal_density_diffrn     1.454
_exptl_crystal_density_meas     ?
_exptl_crystal_density_method     'not measured'
_exptl_crystal_F_000     276
_exptl_absorpt_coefficient_mu     0.109
_exptl_absorpt_correction_type     none
_exptl_absorpt_process_details     ?
_exptl_absorpt_correction_T_min     ?
_exptl_absorpt_correction_T_max     ?
_diffrn_ambient_temperature     187(2)
_diffrn_radiation_type     MoK\a
_diffrn_radiation_wavelength     0.71073
_diffrn_radiation_source     'fine-focus sealed tube'
_diffrn_radiation_monochromator     graphite
_diffrn_measurement_device_type     'Bruker SMART APEX CCD area-detector'
_diffrn_measurement_method     '\f and \w'
_diffrn_detector_area_resol_mean     ?
_diffrn_reflns_number     3169
_diffrn_reflns_av_R_equivalents     0.0125
_diffrn_reflns_av_sigmaI/netI     0.0135
_diffrn_reflns_theta_min     2.98
_diffrn_reflns_theta_max     25.33
_diffrn_reflns_theta_full     25.33
_diffrn_measured_fraction_theta_max     0.997
_diffrn_measured_fraction_theta_full     0.997
_diffrn_reflns_limit_h_min     -7
_diffrn_reflns_limit_h_max     7
_diffrn_reflns_limit_k_min     -5
_diffrn_reflns_limit_k_max     11
_diffrn_reflns_limit_l_min     -12
_diffrn_reflns_limit_l_max     11
_diffrn_standards_number     0
_diffrn_standards_interval_count     ?
_diffrn_standards_interval_time     ?
_diffrn_standards_decay_%     ?
_refine_special_details
;
 Refinement of F^2^ against ALL reflections.  The weighted R-factor wR and
 goodness of fit S are based on F^2^, conventional R-factors R are based
 on F, with F set to zero for negative F^2^. The threshold expression of
 F^2^ > 2sigma(F^2^) is used only for calculating R-factors(gt) etc. and is
 not relevant to the choice of reflections for refinement.  R-factors based
 on F^2^ are statistically about twice as large as those based on F, and R-
 factors based on ALL data will be even larger.
;
_reflns_number_total     1168
_reflns_number_gt     1149
_reflns_threshold_expression     I>2\s(I)
_refine_ls_structure_factor_coef     Fsqd
_refine_ls_matrix_type     full
_refine_ls_R_factor_all     0.0302
_refine_ls_R_factor_gt     0.0297
_refine_ls_wR_factor_gt     0.0729
_refine_ls_wR_factor_ref     0.0735
_refine_ls_goodness_of_fit_ref     1.118
_refine_ls_restrained_S_all     1.117
_refine_ls_number_reflns     1168
_refine_ls_number_parameters     174
_refine_ls_number_restraints     1
_refine_ls_hydrogen_treatment     constr
_refine_ls_weighting_scheme     calc
_refine_ls_weighting_details
         'calc w=1/[\s^2^(Fo^2^)+(0.0425P)^2^+0.0991P] where P=(Fo^2^+2Fc^2^)/3'
_atom_sites_solution_hydrogens     geom
_atom_sites_solution_primary     direct
_atom_sites_solution_secondary     difmap
_refine_ls_shift/su_max     0.004
_refine_ls_shift/su_mean     0.000
_refine_diff_density_max     0.142
_refine_diff_density_min     -0.186
_refine_ls_extinction_method     none
_refine_ls_extinction_coef     ?
loop_
    _atom_type_symbol
    _atom_type_description
    _atom_type_scat_dispersion_real
    _atom_type_scat_dispersion_imag
    _atom_type_scat_source
    'C' 'C' 0.0033 0.0016
                         'International Tables Vol C Tables 4.2.6.8 and 6.1.1.4'
    'H' 'H' 0.0000 0.0000
                         'International Tables Vol C Tables 4.2.6.8 and 6.1.1.4'
    'N' 'N' 0.0061 0.0033
                         'International Tables Vol C Tables 4.2.6.8 and 6.1.1.4'
    'O' 'O' 0.0106 0.0060
                         'International Tables Vol C Tables 4.2.6.8 and 6.1.1.4'
_computing_data_collection     'SMART (Bruker, 1997)'
_computing_cell_refinement     'SAINT (Bruker, 1999)'
_computing_data_reduction     'SAINT (Bruker, 1999)'
_computing_structure_solution     'SHELXS97 (Sheldrick, 1997)'
_computing_structure_refinement     'SHELXL97 (Sheldrick, 1997)'
_computing_molecular_graphics     'SHELXTL-Plus (Siemens, 1990)'
_computing_publication_material     'SHELXL97 (Sheldrick, 1997)'
loop_
    _atom_site_type_symbol
    _atom_site_label
    _atom_site_fract_x
    _atom_site_fract_y
    _atom_site_fract_z
    _atom_site_U_iso_or_equiv
    _atom_site_adp_type
    _atom_site_calc_flag
    _atom_site_refinement_flags
    _atom_site_occupancy
    _atom_site_disorder_assembly
    _atom_site_disorder_group
    C C1 -0.1968(3) 0.3136(2) 0.6150(2) 0.0254(4) Uani d . 1 . .
    C C2 0.0218(3) 0.2900(2) 0.6730(2) 0.0283(5) Uani d . 1 . .
    C C3 0.1550(3) 0.4061(3) 0.7152(2) 0.0290(5) Uani d . 1 . .
    H H3 0.3026 0.3905 0.7566 0.035 Uiso calc R 1 . .
    C C4 0.0751(3) 0.5463(3) 0.6978(2) 0.0275(5) Uani d . 1 . .
    C C5 -0.1437(3) 0.5676(2) 0.6429(2) 0.0263(4) Uani d . 1 . .
    C C6 -0.2799(4) 0.4511(3) 0.6011(2) 0.0280(5) Uani d . 1 . .
    H H6 -0.4289 0.4662 0.5632 0.034 Uiso calc R 1 . .
    C C7 0.3005(4) 0.1165(3) 0.7439(3) 0.0375(5) Uani d . 1 . .
    H H7A 0.3303 0.1447 0.8375 0.056 Uiso calc R 1 . .
    H H7B 0.3962 0.1695 0.6995 0.056 Uiso calc R 1 . .
    H H7C 0.3253 0.0132 0.7374 0.056 Uiso calc R 1 . .
    C C8 -0.1959(3) 0.8199(2) 0.7104(2) 0.0281(5) Uani d . 1 . .
    C C9 0.2252(3) 0.6725(2) 0.7329(2) 0.0304(5) Uani d . 1 . .
    H H9A 0.3751 0.6369 0.7620 0.037 Uiso calc R 1 . .
    H H9B 0.2159 0.7322 0.6528 0.037 Uiso calc R 1 . .
    C C10 -0.0465(3) 0.7914(3) 0.8459(2) 0.0280(5) Uani d . 1 . .
    H H10 -0.1028 0.7076 0.8878 0.034 Uiso calc R 1 . .
    C C11 -0.0166(3) 0.9189(3) 0.9420(2) 0.0360(5) Uani d . 1 . .
    H H11A -0.1253 0.9172 0.9962 0.043 Uiso calc R 1 . .
    H H11B -0.0277 1.0112 0.8935 0.043 Uiso calc R 1 . .
    C C12 0.2116(4) 0.8965(3) 1.0287(2) 0.0402(6) Uani d . 1 . .
    H H12A 0.2842 0.9897 1.0540 0.048 Uiso calc R 1 . .
    H H12B 0.2073 0.8425 1.1103 0.048 Uiso calc R 1 . .
    C C13 0.3266(3) 0.8111(3) 0.9419(2) 0.0310(5) Uani d . 1 . .
    N N1 -0.2336(3) 0.7085(2) 0.62395(18) 0.0314(4) Uani d . 1 . .
    H H1A -0.3508 0.7192 0.5458 0.038 Uiso d . 1 . .
    N N2 0.1759(3) 0.76080(19) 0.83733(17) 0.0267(4) Uani d . 1 . .
    O O1 -0.3329(2) 0.20085(17) 0.57207(15) 0.0316(4) Uani d . 1 . .
    H H1 -0.2729 0.1238 0.6029 0.047 Uiso calc R 1 . .
    O O2 0.0812(2) 0.14895(17) 0.68141(17) 0.0352(4) Uani d . 1 . .
    O O3 0.5206(2) 0.7896(2) 0.96020(16) 0.0416(4) Uani d . 1 . .
    O O4 -0.2877(3) 0.93534(18) 0.68144(17) 0.0373(4) Uani d . 1 . .
loop_
    _atom_site_aniso_label
    _atom_site_aniso_U_11
    _atom_site_aniso_U_22
    _atom_site_aniso_U_33
    _atom_site_aniso_U_12
    _atom_site_aniso_U_13
    _atom_site_aniso_U_23
    C1 0.0268(10) 0.0274(11) 0.0211(9) -0.0026(9) 0.0038(8) -0.0001(9)
    C2 0.0280(11) 0.0297(11) 0.0279(11) 0.0021(9) 0.0078(8) 0.0001(9)
    C3 0.0229(10) 0.0323(12) 0.0309(11) 0.0032(9) 0.0047(8) -0.0027(10)
    C4 0.0264(10) 0.0303(11) 0.0253(10) -0.0007(9) 0.0055(8) -0.0016(9)
    C5 0.0284(10) 0.0255(11) 0.0228(9) 0.0015(9) 0.0017(8) 0.0005(9)
    C6 0.0255(10) 0.0311(12) 0.0247(10) -0.0005(9) 0.0003(8) 0.0023(9)
    C7 0.0272(11) 0.0336(12) 0.0514(14) 0.0057(9) 0.0092(9) 0.0039(11)
    C8 0.0219(9) 0.0255(11) 0.0353(11) -0.0025(9) 0.0036(8) 0.0026(10)
    C9 0.0271(10) 0.0322(12) 0.0320(11) -0.0021(9) 0.0070(9) -0.0034(9)
    C10 0.0236(10) 0.0306(11) 0.0296(11) -0.0027(9) 0.0059(8) 0.0006(9)
    C11 0.0305(11) 0.0423(14) 0.0357(11) -0.0042(11) 0.0086(9) -0.0097(11)
    C12 0.0354(12) 0.0521(16) 0.0309(11) -0.0078(11) 0.0035(9) -0.0089(11)
    C13 0.0272(10) 0.0333(12) 0.0295(10) -0.0055(9) 0.0010(8) 0.0034(10)
    N1 0.0294(9) 0.0277(10) 0.0304(9) 0.0014(9) -0.0066(7) 0.0029(9)
    N2 0.0216(8) 0.0298(10) 0.0273(9) -0.0013(7) 0.0027(7) -0.0013(7)
    O1 0.0300(8) 0.0249(8) 0.0350(8) -0.0020(7) -0.0019(6) 0.0021(7)
    O2 0.0277(8) 0.0272(9) 0.0477(10) 0.0039(7) 0.0029(7) -0.0019(7)
    O3 0.0246(8) 0.0513(11) 0.0437(10) -0.0034(8) -0.0021(7) -0.0010(9)
    O4 0.0328(9) 0.0254(8) 0.0482(9) 0.0019(7) -0.0013(7) 0.0036(7)
_geom_special_details
;
 All esds (except the esd in the dihedral angle between two l.s. planes)
 are estimated using the full covariance matrix.  The cell esds are taken
 into account individually in the estimation of esds in distances, angles
 and torsion angles; correlations between esds in cell parameters are only
 used when they are defined by crystal symmetry.  An approximate (isotropic)
 treatment of cell esds is used for estimating esds involving l.s. planes.
;
loop_
    _geom_bond_atom_site_label_1
    _geom_bond_atom_site_label_2
    _geom_bond_site_symmetry_2
    _geom_bond_distance
    _geom_bond_publ_flag
    C1 O1 . 1.369(3) ?
    C1 C6 . 1.381(3) ?
    C1 C2 . 1.400(3) ?
    C2 O2 . 1.364(3) ?
    C2 C3 . 1.382(3) ?
    C3 C4 . 1.398(3) ?
    C3 H3 . 0.9500 ?
    C4 C5 . 1.392(3) ?
    C4 C9 . 1.506(3) ?
    C5 C6 . 1.394(3) ?
    C5 N1 . 1.427(3) ?
    C6 H6 . 0.9500 ?
    C7 O2 . 1.429(3) ?
    C7 H7A . 0.9800 ?
    C7 H7B . 0.9800 ?
    C7 H7C . 0.9800 ?
    C8 O4 . 1.228(3) ?
    C8 N1 . 1.355(3) ?
    C8 C10 . 1.524(3) ?
    C9 N2 . 1.452(3) ?
    C9 H9A . 0.9900 ?
    C9 H9B . 0.9900 ?
    C10 N2 . 1.471(3) ?
    C10 C11 . 1.532(3) ?
    C10 H10 . 1.0000 ?
    C11 C12 . 1.535(3) ?
    C11 H11A . 0.9900 ?
    C11 H11B . 0.9900 ?
    C12 C13 . 1.514(3) ?
    C12 H12A . 0.9900 ?
    C12 H12B . 0.9900 ?
    C13 O3 . 1.224(3) ?
    C13 N2 . 1.353(3) ?
    N1 H1A . 0.9699 ?
    O1 H1 . 0.8400 ?
loop_
    _geom_angle_atom_site_label_1
    _geom_angle_atom_site_label_2
    _geom_angle_atom_site_label_3
    _geom_angle_site_symmetry_1
    _geom_angle_site_symmetry_3
    _geom_angle
    _geom_angle_publ_flag
    O1 C1 C6 . . 118.58(18) ?
    O1 C1 C2 . . 120.7(2) ?
    C6 C1 C2 . . 120.7(2) ?
    O2 C2 C3 . . 126.32(19) ?
    O2 C2 C1 . . 114.37(19) ?
    C3 C2 C1 . . 119.3(2) ?
    C2 C3 C4 . . 120.79(18) ?
    C2 C3 H3 . . 119.6 ?
    C4 C3 H3 . . 119.6 ?
    C5 C4 C3 . . 119.1(2) ?
    C5 C4 C9 . . 120.5(2) ?
    C3 C4 C9 . . 120.41(19) ?
    C6 C5 C4 . . 120.5(2) ?
    C6 C5 N1 . . 118.15(18) ?
    C4 C5 N1 . . 121.28(19) ?
    C1 C6 C5 . . 119.54(19) ?
    C1 C6 H6 . . 120.2 ?
    C5 C6 H6 . . 120.2 ?
    O2 C7 H7A . . 109.5 ?
    O2 C7 H7B . . 109.5 ?
    H7A C7 H7B . . 109.5 ?
    O2 C7 H7C . . 109.5 ?
    H7A C7 H7C . . 109.5 ?
    H7B C7 H7C . . 109.5 ?
    O4 C8 N1 . . 120.58(19) ?
    O4 C8 C10 . . 122.5(2) ?
    N1 C8 C10 . . 116.85(19) ?
    N2 C9 C4 . . 112.66(17) ?
    N2 C9 H9A . . 109.1 ?
    C4 C9 H9A . . 109.1 ?
    N2 C9 H9B . . 109.1 ?
    C4 C9 H9B . . 109.1 ?
    H9A C9 H9B . . 107.8 ?
    N2 C10 C8 . . 112.39(17) ?
    N2 C10 C11 . . 102.46(16) ?
    C8 C10 C11 . . 114.80(19) ?
    N2 C10 H10 . . 109.0 ?
    C8 C10 H10 . . 109.0 ?
    C11 C10 H10 . . 109.0 ?
    C10 C11 C12 . . 103.35(19) ?
    C10 C11 H11A . . 111.1 ?
    C12 C11 H11A . . 111.1 ?
    C10 C11 H11B . . 111.1 ?
    C12 C11 H11B . . 111.1 ?
    H11A C11 H11B . . 109.1 ?
    C13 C12 C11 . . 104.43(18) ?
    C13 C12 H12A . . 110.9 ?
    C11 C12 H12A . . 110.9 ?
    C13 C12 H12B . . 110.9 ?
    C11 C12 H12B . . 110.9 ?
    H12A C12 H12B . . 108.9 ?
    O3 C13 N2 . . 124.7(2) ?
    O3 C13 C12 . . 127.5(2) ?
    N2 C13 C12 . . 107.80(18) ?
    C8 N1 C5 . . 127.59(17) ?
    C8 N1 H1A . . 117.1 ?
    C5 N1 H1A . . 114.5 ?
    C13 N2 C9 . . 123.76(18) ?
    C13 N2 C10 . . 113.48(18) ?
    C9 N2 C10 . . 122.48(16) ?
    C1 O1 H1 . . 109.5 ?
    C2 O2 C7 . . 117.41(18) ?
loop_
    _geom_hbond_atom_site_label_D
    _geom_hbond_atom_site_label_H
    _geom_hbond_atom_site_label_A
    _geom_hbond_site_symmetry_A
    _geom_hbond_distance_DH
    _geom_hbond_distance_HA
    _geom_hbond_distance_DA
    _geom_hbond_angle_DHA
    O1 H1 O4 1_545 0.84 1.95 2.707(2) 150.0
    N1 H1A O1 2_456 0.97 2.11 3.023(2) 157.2
data_global
_journal_date_recd_electronic     2007-12-04
_journal_date_accepted     2007-12-07
_journal_name_full     'Acta Crystallographica, Section E'
_journal_year     2008
_journal_volume     64
_journal_issue      1
_journal_page_first     o266
_journal_page_last     o266
_journal_paper_category     QO
_journal_coeditor_code     XU2391
_publ_contact_author_name     'Mao-Sheng Cheng'
_publ_contact_author_address
;
School of Pharmaceutical Engineering
Shenyang Pharmaceutical University
Mail Box 40
103 Wenhua Road
Shenhe District
Shenyang 110016
People's Republic of China
;
_publ_contact_author_email     mscheng@syphu.edu.cn
_publ_contact_author_fax     +86-024-23995043
_publ_contact_author_phone     +86-024-23986413
_publ_section_title
;\
(11a<i>S</i>)-8-Hydroxy-7-methoxy-2,3,5,10,11,11a-hexahydro-\
1<i>H</i>-pyrrolo[2,1-<i>c</i>][1,4]benzodiazepine-3,11-dione
;
loop_
    _publ_author_name
    _publ_author_address
    'Dong-Mei Zhao'
;
School of Pharmaceutical Engineering
Shenyang Pharmaceutical University
Mail Box 40
103 Wenhua Road
Shenhe District
Shenyang 110016
People's Republic of China
;
    'Chao Ma'
;
School of Pharmaceutical Engineering
Shenyang Pharmaceutical University
Mail Box 40
103 Wenhua Road
Shenhe District
Shenyang 110016
People's Republic of China
;
    'Yu Sha'
;
School of Pharmaceutical Engineering
Shenyang Pharmaceutical University
Mail Box 40
103 Wenhua Road
Shenhe District
Shenyang 110016
People's Republic of China
;
    'Jing-Hong Liu'
;
School of Pharmaceutical Engineering
Shenyang Pharmaceutical University
Mail Box 40
103 Wenhua Road
Shenhe District
Shenyang 110016
People's Republic of China
;
    'Mao-Sheng Cheng'
;
School of Pharmaceutical Engineering
Shenyang Pharmaceutical University
Mail Box 40
103 Wenhua Road
Shenhe District
Shenyang 110016
People's Republic of China
;
