# Supplementary material for: (11aS)-8-Hydr­oxy-7-meth­oxy-2,3,5,10,11,11a-hexa­hydro-1H-pyrrolo[2,1-c][1,4]benzodiazepine-3,11-dione
Source: Acta Crystallogr Sect E Struct Rep Online. 2007 Dec 12;64(Pt 1):o266. doi: 10.1107/S1600536807066056 (PMC2915322; doi:10.1107/S1600536807066056)
Supplement: Supplementary file 2 [file e-64-0o266-Isup2.hkl]

#
# h,k,l, Fc-squared, Fo-squared, sigma(Fo-squared) and status flag
#
data_I
_shelx_title ' RA078a in P2(1)'
_shelx_refln_list_code          4
_shelx_F_calc_maximum       88.94
_exptl_crystal_F_000       276.00
_reflns_d_resolution_high  0.8306
 
loop_
 _symmetry_equiv_pos_as_xyz
 'x, y, z'
 '-x, y+1/2, -z'
 
_cell_length_a     6.3819
_cell_length_b     9.3139
_cell_length_c    10.3673
_cell_angle_alpha  90.000
_cell_angle_beta  103.621
_cell_angle_gamma  90.000
 
_shelx_F_squared_multiplier     1.000
 
loop_
 _refln_index_h
 _refln_index_k
 _refln_index_l
 _refln_F_squared_calc
 _refln_F_squared_meas
 _refln_F_squared_sigma
 _refln_observed_status
   1   0   0     2105.13     1873.37     23.18 o
   2   0   0     1751.88     1668.27     13.87 o
   3   0   0        3.27        1.39      0.30 o
   4   0   0      231.71      243.15      4.05 o
   5   0   0        8.36        9.21      0.76 o
   6   0   0       71.74       68.03      2.28 o
   7   0   0       10.10       11.05      0.98 o
   1   1   0      123.62      115.33      0.80 o
   2   1   0      284.50      282.63      1.86 o
   3   1   0      364.90      407.47      3.64 o
   4   1   0       62.66       66.56      0.98 o
   5   1   0      185.80      177.89      4.75 o
   6   1   0       15.62       13.94      0.74 o
   7   1   0        6.17        7.20      1.06 o
   0   2   0     2596.79     2463.68     27.00 o
   1   2   0       26.64       26.19      0.29 o
   2   2   0        4.47        4.76      0.16 o
   3   2   0      130.58      134.76      1.21 o
   4   2   0      185.82      196.79      2.09 o
   5   2   0      152.31      149.52      1.75 o
   6   2   0      131.11      120.92      2.76 o
   7   2   0       89.28       98.26      2.25 o
   1   3   0      578.34      605.92      3.12 o
   2   3   0       84.75       93.36      0.78 o
   3   3   0       12.21        9.98      0.28 o
   4   3   0       40.12       37.44      0.58 o
   5   3   0      250.67      253.75      2.57 o
   6   3   0       37.57       35.56      0.91 o
   7   3   0       24.09       28.72      1.16 o
   0   4   0       67.08       66.40      1.44 o
   1   4   0       85.87      105.87      0.84 o
   2   4   0      600.83      651.49      5.21 o
   3   4   0      195.10      188.67      1.41 o
   4   4   0       22.19       19.56      0.43 o
   5   4   0       15.36       14.02      0.54 o
   6   4   0       40.56       37.40      0.95 o
   1   5   0        0.25        0.44      0.06 o
   2   5   0       55.38       52.58      0.58 o
   3   5   0       90.69       93.87      0.93 o
   4   5   0       28.67       25.72      0.64 o
   5   5   0       18.96       16.64      0.54 o
   6   5   0        4.79        4.83      0.42 o
   0   6   0      248.11      246.19      3.87 o
   1   6   0       17.14       15.17      0.47 o
   2   6   0       41.68       42.67      0.82 o
   3   6   0       23.24       21.96      0.87 o
   4   6   0       62.55       59.24      1.44 o
   5   6   0       10.63       10.14      0.80 o
   6   6   0       28.90       30.25      1.59 o
   1   7   0       49.42       46.54      1.09 o
   2   7   0       41.95       46.62      0.92 o
   3   7   0       86.07       79.26      1.28 o
   4   7   0      197.43      185.78      3.96 o
   5   7   0       23.85       24.83      1.08 o
   0   8   0      541.48      571.55      7.87 o
   1   8   0      118.58      119.03      1.65 o
   2   8   0      165.63      153.66      1.93 o
   3   8   0       11.63       13.11      0.55 o
   4   8   0       13.09       12.55      0.77 o
   5   8   0        2.20        2.32      0.47 o
   1   9   0       23.10       22.50      0.75 o
   2   9   0       44.31       40.16      0.97 o
   3   9   0       51.28       53.89      1.52 o
   4   9   0       15.83       14.46      1.22 o
   0  10   0       38.78       38.66      1.68 o
   1  10   0        4.42        4.47      0.41 o
   2  10   0       23.58       25.35      0.82 o
   3  10   0       12.08       10.95      0.74 o
   1  11   0       13.13       16.29      0.70 o
  -7   0   1        1.85        2.47      0.54 o
  -6   0   1       27.05       25.52      1.36 o
  -5   0   1       32.06       28.94      1.28 o
  -4   0   1        2.96        1.95      0.38 o
  -3   0   1      749.87      760.81      7.44 o
  -2   0   1      357.20      335.20      2.95 o
  -1   0   1        3.66        2.27      0.17 o
   1   0   1       75.78       93.89      1.46 o
   2   0   1     1827.16     1862.77     20.17 o
   3   0   1       90.64      100.00      2.07 o
   4   0   1      112.55      114.57      2.53 o
   5   0   1        0.03        0.20      0.23 o
   6   0   1       28.85       28.16      1.48 o
   7   0   1        4.30        4.34      0.73 o
  -7   1   1       35.86       37.04      1.28 o
  -6   1   1        5.11        4.46      0.50 o
  -5   1   1       87.24       87.84      1.29 o
  -4   1   1       45.62       47.34      0.81 o
  -3   1   1      684.85      746.79      5.08 o
  -2   1   1       55.56       52.29      0.64 o
  -1   1   1      270.38      258.81      1.58 o
   0   1   1      309.72      303.70      1.75 o
   1   1   1      398.48      383.30      2.02 o
   2   1   1      669.74      718.47      3.69 o
   3   1   1      560.35      566.43      4.80 o
   4   1   1      104.20      101.92      1.67 o
   5   1   1       72.72       73.81      2.19 o
   6   1   1        5.96        5.45      0.59 o
   7   1   1        0.63        0.70      0.27 o
  -7   2   1       17.54       16.78      0.95 o
  -6   2   1       47.40       43.20      1.26 o
  -5   2   1      145.66      144.67      1.73 o
  -4   2   1      102.01       99.45      1.25 o
  -3   2   1       20.29       18.74      0.40 o
  -2   2   1      164.46      168.39      1.26 o
  -1   2   1     1453.96     1437.13      8.02 o
   0   2   1     1555.32     1520.56     13.26 o
   1   2   1      479.15      474.37      2.71 o
   2   2   1       57.54       55.81      0.54 o
   3   2   1      208.03      227.91      1.54 o
   4   2   1       55.66       51.71      0.72 o
   5   2   1      248.42      246.90      2.50 o
   6   2   1        8.10        6.31      0.60 o
   7   2   1       14.94       14.87      1.28 o
  -7   3   1        4.93        4.37      0.43 o
  -6   3   1       10.86       10.99      0.66 o
  -5   3   1      279.49      286.12      2.71 o
  -4   3   1       20.26       20.09      0.51 o
  -3   3   1      208.97      226.96      1.75 o
  -2   3   1      147.44      152.69      1.08 o
  -1   3   1      214.08      221.28      1.31 o
   0   3   1      460.58      459.82      2.66 o
   1   3   1       41.32       39.34      0.41 o
   2   3   1      545.86      619.36      4.27 o
   3   3   1      151.24      148.48      1.17 o
   4   3   1      167.57      172.78      1.66 o
   5   3   1        2.46        1.99      0.28 o
   6   3   1        3.23        3.76      0.37 o
   7   3   1       11.28       12.46      0.96 o
  -7   4   1        1.97        2.11      0.32 o
  -6   4   1       27.73       30.48      0.85 o
  -5   4   1      213.15      221.01      2.00 o
  -4   4   1      179.43      177.07      2.33 o
  -3   4   1      237.38      259.28      1.77 o
  -2   4   1      139.77      140.30      1.05 o
  -1   4   1      683.52      726.37      4.11 o
   0   4   1      434.07      452.26      2.70 o
   1   4   1      541.00      594.43      3.76 o
   2   4   1      793.44      860.28      4.47 o
   3   4   1       71.55       71.46      0.77 o
   4   4   1      373.49      380.05      2.89 o
   5   4   1       82.66       81.13      1.33 o
   6   4   1       28.00       29.67      0.85 o
  -6   5   1       11.51       11.14      0.55 o
  -5   5   1      176.05      179.66      1.88 o
  -4   5   1       99.51       96.41      1.04 o
  -3   5   1       28.23       29.89      0.49 o
  -2   5   1       17.83       22.50      0.36 o
  -1   5   1      145.93      163.89      1.18 o
   0   5   1      491.65      527.33      4.66 o
   1   5   1       96.93      106.57      0.82 o
   2   5   1      116.36      128.46      1.03 o
   3   5   1      127.47      123.21      1.10 o
   4   5   1      340.19      345.62      2.73 o
   5   5   1       45.68       45.89      0.89 o
   6   5   1       35.05       38.08      0.98 o
  -6   6   1       19.27       19.36      1.29 o
  -5   6   1      104.50      110.57      2.17 o
  -4   6   1      121.78      121.52      1.64 o
  -3   6   1        1.89        2.32      0.26 o
  -2   6   1       39.98       39.44      0.79 o
  -1   6   1      104.99      112.55      1.67 o
   0   6   1      120.72      127.15      1.78 o
   1   6   1       55.34       53.93      0.91 o
   2   6   1       35.67       34.48      0.89 o
   3   6   1       20.72       21.90      0.82 o
   4   6   1       32.29       34.77      1.58 o
   5   6   1       38.19       40.14      1.32 o
   6   6   1       17.70       17.57      1.22 o
  -5   7   1       19.64       20.12      0.98 o
  -4   7   1       63.51       65.45      1.55 o
  -3   7   1       25.29       21.39      0.65 o
  -2   7   1       72.22       71.85      1.38 o
  -1   7   1       73.91       67.91      1.58 o
   0   7   1       83.04       81.52      1.46 o
   1   7   1      138.35      139.61      2.78 o
   2   7   1        6.02        5.94      0.36 o
   3   7   1       14.07       10.52      0.63 o
   4   7   1        5.97        5.26      0.55 o
   5   7   1       17.11       16.55      0.90 o
  -5   8   1       12.67       12.72      0.83 o
  -4   8   1       21.06       19.86      0.91 o
  -3   8   1        3.16        3.10      0.40 o
  -2   8   1      200.15      187.48      2.98 o
  -1   8   1      311.15      307.26      2.99 o
   0   8   1      168.13      163.18      2.35 o
   1   8   1      253.48      255.73      3.21 o
   2   8   1       66.79       57.52      1.99 o
   3   8   1       43.31       39.69      1.25 o
   4   8   1        6.98        6.88      0.65 o
   5   8   1        0.66        0.61      0.31 o
  -4   9   1        5.02        5.84      0.62 o
  -3   9   1        0.52        0.51      0.19 o
  -2   9   1        4.11        4.98      0.40 o
  -1   9   1        4.12        3.86      0.36 o
   0   9   1       17.28       18.69      0.93 o
   1   9   1        5.64        4.68      0.39 o
   2   9   1        4.81        4.01      0.49 o
   3   9   1       20.49       21.49      1.37 o
   4   9   1        5.46        3.59      0.55 o
  -3  10   1       16.33       19.68      0.94 o
  -2  10   1       53.77       56.17      1.23 o
  -1  10   1       32.13       31.18      0.90 o
   0  10   1        7.43        7.63      0.58 o
   1  10   1        6.65        6.09      0.64 o
   2  10   1        3.27        4.03      0.57 o
   3  10   1       51.49       55.68      1.67 o
  -1  11   1        5.68        8.27      0.55 o
   0  11   1       25.60       27.88      1.30 o
   1  11   1       10.97       13.28      0.93 o
  -7   0   2        5.68        5.05      0.74 o
  -6   0   2      107.77      106.29      2.87 o
  -5   0   2      163.09      153.22      3.20 o
  -4   0   2      199.07      228.67      2.62 o
  -3   0   2     1520.99     1557.77     12.07 o
  -2   0   2     1397.69     1324.62     11.41 o
  -1   0   2     7910.93     6302.14     70.95 o
   0   0   2      997.73      948.90      7.46 o
   1   0   2      151.75      141.34      1.54 o
   2   0   2        8.51        7.40      0.26 o
   4   0   2       10.70        9.61      0.71 o
   5   0   2      142.96      135.08      3.16 o
   6   0   2        0.14        0.11      0.26 o
   7   0   2        0.43        1.01      0.35 o
  -7   1   2       10.73        9.49      0.72 o
  -6   1   2      102.56       93.99      1.48 o
  -5   1   2       60.38       59.68      1.43 o
  -4   1   2      118.15      121.82      1.43 o
  -3   1   2      246.04      243.91      2.08 o
  -2   1   2      567.76      575.09      4.14 o
  -1   1   2     3350.64     2948.53     21.20 o
   0   1   2     2563.80     2342.35     13.90 o
   1   1   2      236.40      225.14      1.51 o
   2   1   2      392.52      413.55      3.35 o
   3   1   2      104.27       96.40      1.12 o
   4   1   2      222.24      222.50      3.55 o
   5   1   2        8.08        6.53      0.53 o
   6   1   2       52.45       47.94      2.45 o
   7   1   2       18.56       24.39      1.91 o
  -7   2   2        8.82        6.84      0.63 o
  -6   2   2       19.40       17.38      0.62 o
  -5   2   2       54.31       53.74      0.99 o
  -4   2   2       21.27       24.19      0.59 o
  -3   2   2      170.06      169.25      1.61 o
  -2   2   2       15.23       13.90      0.29 o
  -1   2   2     1567.84     1472.21     11.80 o
   0   2   2      758.07      779.44      4.34 o
   1   2   2      128.88      132.25      0.88 o
   2   2   2       27.59       23.14      0.32 o
   3   2   2       15.36       14.71      0.29 o
   4   2   2      195.89      187.21      2.19 o
   5   2   2      312.82      335.52      3.99 o
   6   2   2       78.60       79.36      1.84 o
  -7   3   2        2.38        3.16      0.47 o
  -6   3   2      246.57      252.21      2.69 o
  -5   3   2       25.35       24.25      0.67 o
  -4   3   2        9.02        6.98      0.34 o
  -3   3   2      247.18      252.80      1.90 o
  -2   3   2        9.85        9.90      0.50 o
  -1   3   2      306.28      307.24      2.82 o
   0   3   2      633.41      660.88      3.72 o
   1   3   2      594.01      627.91      4.09 o
   2   3   2       74.52       79.58      0.71 o
   3   3   2      136.65      142.21      1.13 o
   4   3   2      402.63      411.03      3.06 o
   5   3   2       46.37       45.64      0.98 o
   6   3   2       15.01       16.15      1.17 o
  -7   4   2        1.48        1.99      0.46 o
  -6   4   2        7.69        8.74      0.49 o
  -5   4   2       37.34       37.63      0.84 o
  -4   4   2      225.09      219.58      1.89 o
  -3   4   2      141.90      149.30      1.21 o
  -2   4   2      491.84      543.64      3.01 o
  -1   4   2      619.23      670.81      3.87 o
   0   4   2      137.67      138.26      1.04 o
   1   4   2      367.78      397.24      2.42 o
   2   4   2      155.86      155.36      1.28 o
   3   4   2        8.93        7.14      0.30 o
   4   4   2      140.86      139.04      1.58 o
   5   4   2      280.15      274.71      2.50 o
   6   4   2        2.14        1.97      0.53 o
  -6   5   2        8.58        9.03      0.52 o
  -5   5   2       66.32       67.62      0.94 o
  -4   5   2      232.61      244.02      1.86 o
  -3   5   2       86.13       87.66      0.89 o
  -2   5   2       43.83       44.59      0.54 o
  -1   5   2       53.09       58.28      0.61 o
   0   5   2      273.14      306.77      1.98 o
   1   5   2       10.29       12.62      0.26 o
   2   5   2       57.44       55.70      0.69 o
   3   5   2       45.88       40.59      0.69 o
   4   5   2       63.26       62.07      0.96 o
   5   5   2       30.28       30.24      0.82 o
   6   5   2       48.94       56.97      1.51 o
  -6   6   2        3.75        4.76      0.81 o
  -5   6   2       26.20       26.91      0.81 o
  -4   6   2       13.15       11.92      0.52 o
  -3   6   2       14.64       13.79      0.50 o
  -2   6   2       53.71       50.30      1.62 o
  -1   6   2       45.26       44.39      0.99 o
   0   6   2       40.21       40.29      0.92 o
   1   6   2       70.05       70.18      1.37 o
   2   6   2       81.85       78.87      1.14 o
   3   6   2      175.57      161.27      3.49 o
   4   6   2       42.66       39.83      1.95 o
   5   6   2       40.09       34.75      1.22 o
  -6   7   2        0.30       -0.06      0.32 o
  -5   7   2       36.72       39.67      1.80 o
  -4   7   2       68.68       71.24      1.29 o
  -3   7   2       46.03       47.89      0.98 o
  -2   7   2       88.20       88.04      1.32 o
  -1   7   2      300.71      311.04      3.46 o
   0   7   2      296.63      301.81      3.35 o
   1   7   2       77.65       71.72      1.32 o
   2   7   2        7.50        7.36      0.55 o
   3   7   2       41.68       31.83      1.07 o
   4   7   2        4.44        3.54      0.48 o
   5   7   2        1.69        1.41      0.61 o
  -5   8   2       32.27       29.76      1.66 o
  -4   8   2       64.19       66.96      1.57 o
  -3   8   2      105.39       95.60      1.52 o
  -2   8   2       34.45       31.02      0.81 o
  -1   8   2      239.07      235.94      3.54 o
   0   8   2       32.21       33.87      0.98 o
   1   8   2      238.66      230.71      3.58 o
   2   8   2        9.29        7.39      0.73 o
   3   8   2       17.78       16.98      0.85 o
   4   8   2        0.89        0.24      0.29 o
  -4   9   2        1.90        2.54      0.79 o
  -3   9   2       31.47       31.77      1.49 o
  -2   9   2       48.55       48.62      1.34 o
  -1   9   2       41.80       39.71      0.96 o
   0   9   2        8.59        8.19      0.54 o
   1   9   2       93.58       88.02      1.62 o
   2   9   2       13.66       13.60      0.78 o
   3   9   2       49.99       50.59      2.21 o
   4   9   2       12.28       16.87      0.95 o
  -3  10   2       15.54       16.67      0.82 o
  -2  10   2       15.17       15.38      0.76 o
  -1  10   2        2.27        2.35      0.31 o
   0  10   2       27.79       25.62      1.52 o
   1  10   2       27.36       28.76      1.14 o
   2  10   2        1.45        0.47      0.49 o
  -1  11   2       19.33       21.67      1.42 o
   0  11   2       15.80       17.69      0.83 o
  -7   0   3        1.03        0.98      0.36 o
  -6   0   3        1.72        1.93      0.45 o
  -5   0   3        2.24        2.24      0.31 o
  -4   0   3      216.36      204.01      2.46 o
  -3   0   3       85.31       84.87      1.29 o
  -2   0   3       16.84       14.28      0.59 o
  -1   0   3     5589.86     4972.88     52.03 o
   0   0   3     5893.06     5293.85     34.78 o
   1   0   3     1279.28     1309.49      8.43 o
   2   0   3      179.63      201.61      2.48 o
   3   0   3        5.00        5.03      0.27 o
   4   0   3       43.22       37.50      1.43 o
   5   0   3       85.82       85.05      2.48 o
   6   0   3        1.67        2.45      0.55 o
  -7   1   3       12.21       11.01      1.11 o
  -6   1   3       38.77       37.97      0.92 o
  -5   1   3       38.59       36.07      0.81 o
  -4   1   3       72.08       76.55      1.42 o
  -3   1   3       25.19       23.99      0.47 o
  -2   1   3      703.53      728.04      4.23 o
  -1   1   3      447.02      442.90      2.64 o
   0   1   3       40.60       39.80      0.38 o
   1   1   3      349.26      366.37      4.16 o
   2   1   3      816.01      871.49      5.32 o
   3   1   3        8.24       10.52      0.35 o
   4   1   3        4.58        5.74      0.46 o
   5   1   3       51.13       44.22      1.24 o
   6   1   3        4.06        2.64      0.44 o
  -7   2   3       22.04       21.73      0.76 o
  -6   2   3       77.04       78.16      1.35 o
  -5   2   3       64.17       65.79      1.12 o
  -4   2   3       26.93       24.25      0.60 o
  -3   2   3       58.08       46.38      0.76 o
  -2   2   3       16.19       16.56      0.32 o
  -1   2   3     1024.47     1016.42      9.14 o
   0   2   3      211.77      215.44      1.51 o
   1   2   3      239.89      243.23      2.32 o
   2   2   3      493.10      518.07      3.30 o
   3   2   3        2.94        2.91      0.21 o
   4   2   3      301.29      310.76      2.77 o
   5   2   3        4.72        2.80      0.42 o
   6   2   3       41.47       37.46      1.26 o
  -7   3   3       17.25       17.00      0.88 o
  -6   3   3      131.44      141.47      1.90 o
  -5   3   3       35.14       38.40      0.85 o
  -4   3   3      355.68      362.34      3.06 o
  -3   3   3      234.25      245.48      1.88 o
  -2   3   3        6.85        6.87      0.22 o
  -1   3   3      118.81      113.54      1.56 o
   0   3   3       68.85       61.30      0.58 o
   1   3   3      633.30      692.32      4.00 o
   2   3   3       11.81       12.59      0.36 o
   3   3   3       52.68       55.49      1.17 o
   4   3   3       85.86       76.91      1.25 o
   5   3   3       76.95       79.74      2.57 o
   6   3   3        5.11        6.16      0.61 o
  -7   4   3        5.94        5.67      0.60 o
  -6   4   3       10.58       11.46      0.91 o
  -5   4   3        9.77       10.83      0.47 o
  -4   4   3       81.67       78.92      1.01 o
  -3   4   3       59.37       60.81      0.78 o
  -2   4   3      289.23      303.39      2.76 o
  -1   4   3      918.04      934.40      5.27 o
   0   4   3      205.78      214.54      1.52 o
   1   4   3      248.01      280.38      1.75 o
   2   4   3       67.31       69.18      0.86 o
   3   4   3      148.55      144.14      1.55 o
   4   4   3       14.50       13.29      0.46 o
   5   4   3       12.59       12.71      0.68 o
   6   4   3       48.58       47.99      1.43 o
  -6   5   3       23.52       25.18      0.67 o
  -5   5   3      252.06      250.01      3.63 o
  -4   5   3      123.99      124.74      1.22 o
  -3   5   3       62.03       64.63      1.18 o
  -2   5   3       18.37       16.78      0.33 o
  -1   5   3       94.12       92.66      1.41 o
   0   5   3       46.25       38.65      0.51 o
   1   5   3      319.02      342.72      2.27 o
   2   5   3       18.19       18.55      0.44 o
   3   5   3      362.52      369.89      3.38 o
   4   5   3       63.36       64.29      1.01 o
   5   5   3       74.91       76.70      1.70 o
   6   5   3        4.57        4.91      0.56 o
  -6   6   3        0.73        0.61      0.42 o
  -5   6   3       23.23       23.56      0.91 o
  -4   6   3       11.70       11.18      0.59 o
  -3   6   3       59.55       59.47      1.04 o
  -2   6   3        6.71        7.32      0.35 o
  -1   6   3      164.64      164.07      2.16 o
   0   6   3       15.06       12.71      0.52 o
   1   6   3        6.64        6.49      0.34 o
   2   6   3        9.06        7.39      0.52 o
   3   6   3       16.62       14.49      0.73 o
   4   6   3        9.60        8.05      0.62 o
   5   6   3       47.52       43.80      1.40 o
  -5   7   3       23.99       23.85      1.68 o
  -4   7   3       25.85       25.39      0.93 o
  -3   7   3        9.90        9.29      0.55 o
  -2   7   3      140.83      139.55      1.73 o
  -1   7   3        9.16        8.95      0.67 o
   0   7   3      199.81      204.14      2.58 o
   1   7   3       23.52       22.05      0.95 o
   2   7   3       77.26       73.91      1.62 o
   3   7   3       59.60       49.59      1.38 o
   4   7   3        6.68        5.91      0.58 o
   5   7   3        0.10       -0.24      0.24 o
  -5   8   3        8.08        8.41      1.01 o
  -4   8   3        9.13        8.11      0.61 o
  -3   8   3       29.24       28.54      0.99 o
  -2   8   3      147.72      139.79      2.25 o
  -1   8   3       28.74       27.02      0.90 o
   0   8   3      200.00      197.32      2.94 o
   1   8   3       11.48       11.11      0.66 o
   2   8   3       76.33       64.62      1.92 o
   3   8   3       18.92       17.49      1.50 o
   4   8   3       11.53       11.54      0.79 o
  -4   9   3        1.86        1.97      0.95 o
  -3   9   3       29.78       30.35      1.38 o
  -2   9   3       26.28       28.09      1.00 o
  -1   9   3        1.95        2.07      0.33 o
   0   9   3        5.12        4.34      0.61 o
   1   9   3       12.12        9.94      0.72 o
   2   9   3       10.65        9.88      0.73 o
   3   9   3        5.18        4.35      0.58 o
  -3  10   3       29.06       34.22      1.36 o
  -2  10   3       22.44       22.04      0.92 o
  -1  10   3        1.60        1.85      0.33 o
   0  10   3       18.47       15.82      0.86 o
   1  10   3       23.10       23.75      1.22 o
   2  10   3       14.63       16.18      1.89 o
  -7   0   4        1.52        1.89      0.46 o
  -6   0   4        2.32        1.86      0.32 o
  -5   0   4       10.38       11.34      0.57 o
  -4   0   4      477.28      493.43      4.92 o
  -3   0   4      353.44      355.83      3.51 o
  -2   0   4       31.28       29.56      1.09 o
  -1   0   4      694.04      678.32      5.38 o
   0   0   4      122.66      141.66      1.24 o
   1   0   4       52.07       54.18      0.76 o
   2   0   4       11.37       12.35      0.33 o
   3   0   4      113.36      116.47      2.56 o
   4   0   4      305.21      304.96      5.16 o
   5   0   4        4.39        6.09      0.78 o
   6   0   4        8.45        7.25      0.91 o
  -7   1   4       56.99       55.22      1.63 o
  -6   1   4       78.02       82.45      1.60 o
  -5   1   4        7.28        5.46      0.48 o
  -4   1   4      284.21      291.68      2.29 o
  -3   1   4      132.81      129.39      1.60 o
  -2   1   4      228.29      233.93      1.81 o
  -1   1   4     1395.11     1377.10      7.49 o
   0   1   4      219.07      208.27      1.30 o
   1   1   4      526.10      573.44      3.51 o
   2   1   4      241.99      254.81      2.88 o
   3   1   4       84.02       73.42      1.39 o
   4   1   4        5.21        4.74      0.45 o
   5   1   4      149.52      141.62      4.65 o
   6   1   4        1.68        1.18      0.33 o
  -7   2   4        1.12        1.09      0.24 o
  -6   2   4       27.95       28.94      0.82 o
  -5   2   4       89.89       80.33      1.27 o
  -4   2   4      222.37      216.53      2.17 o
  -3   2   4      112.17      114.13      1.34 o
  -2   2   4      268.33      268.12      2.23 o
  -1   2   4      852.18      865.52      6.99 o
   0   2   4      137.29      148.29      1.40 o
   1   2   4      154.91      151.93      1.66 o
   2   2   4       30.10       31.10      0.54 o
   3   2   4       75.20       75.25      1.32 o
   4   2   4      187.28      197.44      2.74 o
   5   2   4       45.52       41.98      1.66 o
   6   2   4        2.94        5.58      1.75 o
  -7   3   4       42.64       42.79      1.08 o
  -6   3   4       37.95       38.76      0.95 o
  -5   3   4       38.15       33.87      0.89 o
  -4   3   4       71.29       66.55      1.07 o
  -3   3   4      191.10      184.67      1.84 o
  -2   3   4       72.83       87.62      1.14 o
  -1   3   4      324.67      373.91      2.83 o
   0   3   4       90.52       95.42      0.80 o
   1   3   4      335.48      367.60      2.15 o
   2   3   4      152.43      148.89      1.39 o
   3   3   4      194.28      191.88      1.75 o
   4   3   4      294.19      296.70      3.04 o
   5   3   4       32.99       30.71      1.06 o
   6   3   4       11.34        9.38      1.18 o
  -7   4   4        2.51        2.50      0.36 o
  -6   4   4       52.36       52.58      1.12 o
  -5   4   4      202.75      210.68      2.31 o
  -4   4   4      101.14      102.45      1.38 o
  -3   4   4       43.22       41.78      0.81 o
  -2   4   4      323.42      344.47      2.49 o
  -1   4   4       77.28       80.50      0.85 o
   0   4   4      305.01      325.40      2.00 o
   1   4   4      276.55      297.84      1.88 o
   2   4   4       23.86       26.58      0.54 o
   3   4   4       37.23       35.47      0.68 o
   4   4   4      164.84      155.89      1.69 o
   5   4   4        2.08        2.26      0.53 o
  -6   5   4       29.98       30.77      1.06 o
  -5   5   4      126.07      129.93      1.73 o
  -4   5   4       15.36       13.80      0.54 o
  -3   5   4       75.33       77.31      0.96 o
  -2   5   4       75.84       81.18      1.24 o
  -1   5   4      360.24      387.84      2.58 o
   0   5   4      134.73      137.10      1.11 o
   1   5   4       21.42       24.96      0.50 o
   2   5   4       12.36       12.47      0.42 o
   3   5   4      578.55      592.29      4.08 o
   4   5   4       70.84       67.55      1.07 o
   5   5   4       50.83       52.58      1.22 o
  -6   6   4        1.77        2.09      0.38 o
  -5   6   4       30.79       31.12      1.05 o
  -4   6   4       26.64       28.04      0.95 o
  -3   6   4       12.82       13.46      0.63 o
  -2   6   4       40.61       40.21      1.02 o
  -1   6   4       94.18       94.16      1.54 o
   0   6   4        4.63        5.06      0.31 o
   1   6   4      173.83      174.88      3.35 o
   2   6   4        6.77        5.93      0.49 o
   3   6   4        1.18        0.75      0.28 o
   4   6   4       17.08       17.84      0.86 o
   5   6   4        1.06       -0.04      0.70 o
  -5   7   4        0.95        0.67      0.23 o
  -4   7   4      104.01      106.03      2.01 o
  -3   7   4        8.96        8.19      0.59 o
  -2   7   4      117.04      118.57      1.96 o
  -1   7   4      249.19      257.90      3.07 o
   0   7   4      248.91      252.82      4.16 o
   1   7   4       15.91       15.07      1.16 o
   2   7   4      108.78      103.27      2.01 o
   3   7   4       23.45       19.06      0.88 o
   4   7   4        7.35        8.63      0.70 o
  -5   8   4       12.43       16.25      1.07 o
  -4   8   4        6.99        7.83      0.62 o
  -3   8   4       87.43       85.50      1.78 o
  -2   8   4      174.75      179.72      2.65 o
  -1   8   4       19.26       17.33      0.72 o
   0   8   4       68.69       67.24      1.63 o
   1   8   4        5.91        6.39      0.59 o
   2   8   4        7.96        6.81      0.62 o
   3   8   4        3.44        4.08      0.53 o
   4   8   4       15.20       14.78      0.88 o
  -4   9   4        1.10        1.55      0.31 o
  -3   9   4       16.77       15.66      1.38 o
  -2   9   4       35.68       30.86      1.40 o
  -1   9   4        7.33        7.02      0.54 o
   0   9   4      128.13      125.98      2.43 o
   1   9   4       69.65       68.53      1.77 o
   2   9   4       17.15       14.66      0.86 o
   3   9   4        7.23        7.55      0.71 o
  -2  10   4        3.00        2.99      0.42 o
  -1  10   4       21.05       21.49      0.89 o
   0  10   4        3.07        3.97      0.88 o
   1  10   4        7.71        7.40      0.86 o
  -7   0   5        6.74        8.00      0.92 o
  -6   0   5       33.93       32.28      1.66 o
  -5   0   5       14.59       13.25      0.64 o
  -4   0   5        3.20        4.70      0.39 o
  -3   0   5       32.18       28.32      0.77 o
  -2   0   5      144.80      135.73      1.74 o
  -1   0   5      874.72      896.69      5.96 o
   0   0   5       55.26       51.77      0.69 o
   1   0   5       53.35       52.08      0.70 o
   2   0   5      119.71      125.86      2.62 o
   3   0   5      149.77      151.89      3.17 o
   4   0   5       49.71       45.74      1.75 o
   5   0   5        2.92        2.81      0.56 o
   6   0   5        0.77        0.82      0.29 o
  -7   1   5       18.65       20.77      1.35 o
  -6   1   5       34.97       34.16      0.90 o
  -5   1   5       18.07       15.86      0.72 o
  -4   1   5       44.38       42.92      0.74 o
  -3   1   5       18.79       18.93      0.45 o
  -2   1   5      699.44      713.65      4.30 o
  -1   1   5      540.65      544.60      3.15 o
   0   1   5       31.58       33.60      0.42 o
   1   1   5      672.24      691.64      3.68 o
   2   1   5       88.69       86.61      0.96 o
   3   1   5       82.25       75.54      2.40 o
   4   1   5       15.93       14.95      0.71 o
   5   1   5       16.60       14.78      0.78 o
   6   1   5       18.91       22.73      1.03 o
  -7   2   5       22.54       27.62      0.87 o
  -6   2   5       47.25       53.31      2.26 o
  -5   2   5       61.83       58.19      1.11 o
  -4   2   5       85.67       86.23      1.27 o
  -3   2   5       85.77       88.00      1.20 o
  -2   2   5      112.58      107.09      1.25 o
  -1   2   5       84.12       88.42      0.92 o
   0   2   5      107.28      110.74      1.06 o
   1   2   5       47.67       45.24      0.65 o
   2   2   5        7.46        6.68      0.28 o
   3   2   5       21.14       20.23      0.65 o
   4   2   5       68.15       67.86      2.16 o
   5   2   5       34.34       33.95      1.16 o
  -7   3   5       18.72       19.03      0.80 o
  -6   3   5      182.26      185.76      2.31 o
  -5   3   5       91.94       87.28      1.38 o
  -4   3   5      136.60      142.01      2.75 o
  -3   3   5       42.54       39.30      0.77 o
  -2   3   5        5.85        6.15      0.33 o
  -1   3   5      488.28      498.80      3.70 o
   0   3   5      109.66      109.71      1.10 o
   1   3   5      128.96      138.68      1.32 o
   2   3   5      103.75      100.80      1.14 o
   3   3   5      278.36      276.54      2.79 o
   4   3   5      211.35      210.30      2.52 o
   5   3   5        7.30        8.53      0.87 o
  -7   4   5       11.89       14.47      0.82 o
  -6   4   5       10.31       11.41      0.55 o
  -5   4   5       61.96       63.42      1.18 o
  -4   4   5      111.16      107.50      1.54 o
  -3   4   5      226.42      227.44      2.36 o
  -2   4   5       54.38       50.19      0.83 o
  -1   4   5       61.36       60.33      0.89 o
   0   4   5       90.74       89.68      0.85 o
   1   4   5       35.85       38.31      0.65 o
   2   4   5        3.18        2.99      0.24 o
   3   4   5        1.35        1.52      0.20 o
   4   4   5       25.49       26.22      0.83 o
   5   4   5       29.82       28.14      1.05 o
  -6   5   5       70.27       73.12      1.38 o
  -5   5   5       16.10       14.90      0.57 o
  -4   5   5       16.07       17.10      0.57 o
  -3   5   5       36.90       38.32      0.78 o
  -2   5   5        0.14        0.14      0.10 o
  -1   5   5       72.31       72.23      0.87 o
   0   5   5      265.71      273.60      1.87 o
   1   5   5      131.16      130.00      1.35 o
   2   5   5      295.23      294.09      2.40 o
   3   5   5      160.75      154.83      1.66 o
   4   5   5       31.18       30.66      0.87 o
   5   5   5       21.06       22.83      1.14 o
  -6   6   5       10.29       10.91      0.75 o
  -5   6   5        9.06       11.66      0.66 o
  -4   6   5       91.33       88.69      2.50 o
  -3   6   5       42.38       40.52      1.11 o
  -2   6   5       97.78       99.13      2.19 o
  -1   6   5       23.25       22.31      0.72 o
   0   6   5       18.14       17.75      1.02 o
   1   6   5       10.43        9.31      0.56 o
   2   6   5       17.91       15.02      0.79 o
   3   6   5       37.41       34.98      1.36 o
   4   6   5       39.93       41.42      2.12 o
  -5   7   5       12.21       11.92      0.69 o
  -4   7   5        6.88        6.94      0.57 o
  -3   7   5       57.91       62.44      1.46 o
  -2   7   5      186.53      192.79      4.56 o
  -1   7   5       86.25       86.46      1.76 o
   0   7   5      164.23      170.36      2.67 o
   1   7   5       51.96       46.80      1.31 o
   2   7   5       25.79       22.48      0.93 o
   3   7   5        2.71        3.28      0.62 o
   4   7   5        0.47        0.85      0.39 o
  -5   8   5       13.48       13.86      0.98 o
  -4   8   5        5.48        6.08      0.57 o
  -3   8   5        8.81        8.28      0.72 o
  -2   8   5       34.76       35.36      1.09 o
  -1   8   5       68.99       67.80      2.21 o
   0   8   5       65.59       60.01      1.57 o
   1   8   5       43.10       38.43      2.61 o
   2   8   5       18.77       18.05      0.88 o
   3   8   5        8.27        8.73      0.72 o
  -4   9   5        3.41        5.01      0.73 o
  -3   9   5       29.98       30.86      1.12 o
  -2   9   5        4.59        4.94      0.51 o
  -1   9   5       57.30       56.93      2.14 o
   0   9   5        1.84        2.31      0.43 o
   1   9   5       10.02        9.01      0.72 o
   2   9   5        3.48        3.31      0.66 o
  -2  10   5       14.56       14.75      0.77 o
  -1  10   5        5.64        5.65      0.60 o
   0  10   5       14.21       14.88      0.87 o
  -7   0   6        3.02        3.74      0.64 o
  -6   0   6        3.31        2.96      0.40 o
  -5   0   6       66.54       61.71      1.41 o
  -4   0   6       90.32       95.30      1.68 o
  -3   0   6       71.32       68.06      1.78 o
  -2   0   6     1048.17     1069.79      7.15 o
  -1   0   6     1279.87     1345.69     11.49 o
   0   0   6       18.55       23.88      0.55 o
   1   0   6        3.78        4.22      0.53 o
   2   0   6       17.91       18.92      1.02 o
   3   0   6       52.75       50.20      1.76 o
   4   0   6       30.72       29.70      1.46 o
   5   0   6       13.74       15.02      1.12 o
  -7   1   6        3.96        3.73      0.46 o
  -6   1   6       24.28       24.95      0.79 o
  -5   1   6      146.28      142.68      1.62 o
  -4   1   6      203.79      209.01      1.93 o
  -3   1   6       45.96       43.01      0.71 o
  -2   1   6      634.77      633.61      3.98 o
  -1   1   6      286.14      282.29      2.50 o
   0   1   6      105.59       98.87      1.61 o
   1   1   6       24.34       23.39      0.47 o
   2   1   6       38.34       37.64      0.86 o
   3   1   6       47.49       43.00      1.15 o
   4   1   6       87.66       75.83      2.77 o
   5   1   6       16.07       14.90      0.80 o
  -7   2   6        4.51        5.49      0.47 o
  -6   2   6        2.33        2.65      0.34 o
  -5   2   6       77.54       77.45      1.34 o
  -4   2   6        7.93        7.66      0.41 o
  -3   2   6       56.73       55.38      0.95 o
  -2   2   6      135.51      132.64      1.28 o
  -1   2   6      165.60      164.53      1.26 o
   0   2   6       21.17       19.56      0.64 o
   1   2   6      134.26      145.83      1.39 o
   2   2   6      117.10      115.90      1.57 o
   3   2   6       31.00       30.89      0.85 o
   4   2   6      154.59      157.47      2.56 o
   5   2   6        6.27        5.14      0.57 o
  -7   3   6       46.67       52.35      1.98 o
  -6   3   6       78.79       79.28      1.45 o
  -5   3   6       83.31       86.05      1.42 o
  -4   3   6        6.01        6.08      0.39 o
  -3   3   6        2.00        1.84      0.28 o
  -2   3   6        9.03       11.93      0.42 o
  -1   3   6       58.81       56.61      0.90 o
   0   3   6       46.96       44.58      1.03 o
   1   3   6      389.88      392.95      2.84 o
   2   3   6       63.28       57.14      0.86 o
   3   3   6       50.57       48.35      1.06 o
   4   3   6       98.67       93.69      1.89 o
   5   3   6       26.10       25.23      1.03 o
  -6   4   6        8.59        7.87      0.51 o
  -5   4   6       27.82       28.55      0.81 o
  -4   4   6       16.85       18.76      0.61 o
  -3   4   6       94.61       95.96      1.35 o
  -2   4   6       29.77       30.72      2.41 o
  -1   4   6        1.74        1.70      0.25 o
   0   4   6      116.26      116.80      1.25 o
   1   4   6      125.27      129.74      1.38 o
   2   4   6       29.54       28.68      0.63 o
   3   4   6        9.57        8.36      0.49 o
   4   4   6        7.49        7.65      0.49 o
   5   4   6       13.19       14.56      0.78 o
  -6   5   6       85.51       92.53      1.74 o
  -5   5   6      127.13      131.15      1.83 o
  -4   5   6        3.03        2.87      0.30 o
  -3   5   6       25.72       22.98      0.63 o
  -2   5   6       35.95       34.00      0.63 o
  -1   5   6       26.92       27.99      0.55 o
   0   5   6       11.77       12.19      0.48 o
   1   5   6       79.79       78.04      1.05 o
   2   5   6      146.73      147.97      1.60 o
   3   5   6      118.64      122.83      1.79 o
   4   5   6       17.46       18.68      1.21 o
  -6   6   6        4.44        5.40      0.54 o
  -5   6   6        3.28        3.74      0.46 o
  -4   6   6        2.00        2.45      0.36 o
  -3   6   6       23.39       21.16      0.84 o
  -2   6   6       28.12       24.83      0.83 o
  -1   6   6        9.83       10.56      0.45 o
   0   6   6       76.13       77.31      2.22 o
   1   6   6       92.23       84.09      1.73 o
   2   6   6      158.79      153.04      2.52 o
   3   6   6       16.93       14.90      0.78 o
   4   6   6        3.28        3.72      0.86 o
  -5   7   6       57.45       60.88      1.60 o
  -4   7   6       31.29       33.23      1.32 o
  -3   7   6       50.55       46.89      1.46 o
  -2   7   6       50.36       53.84      1.29 o
  -1   7   6      251.44      265.12      7.77 o
   0   7   6       32.22       30.65      2.18 o
   1   7   6       33.12       33.30      1.14 o
   2   7   6       89.67       87.10      2.20 o
   3   7   6        2.46        2.15      0.40 o
  -4   8   6        6.03        5.16      0.56 o
  -3   8   6       44.57       45.45      1.31 o
  -2   8   6       62.77       63.09      2.22 o
  -1   8   6       33.06       33.90      1.20 o
   0   8   6       65.27       71.82      1.76 o
   1   8   6        1.47        1.07      0.31 o
   2   8   6        4.52        4.15      0.93 o
  -3   9   6       29.67       26.95      1.05 o
  -2   9   6        6.81        9.03      0.98 o
  -1   9   6       27.71       26.87      2.12 o
   0   9   6       13.84       15.15      0.89 o
   1   9   6       18.56       17.60      1.30 o
  -7   0   7       10.08       10.58      0.66 o
  -6   0   7       14.48       14.93      0.76 o
  -5   0   7        1.61        1.64      0.50 o
  -4   0   7       23.05       22.58      0.81 o
  -3   0   7       53.68       53.08      1.43 o
  -2   0   7      290.72      279.37      4.22 o
  -1   0   7        1.01        1.47      0.23 o
   0   0   7      138.63      148.36      1.66 o
   1   0   7       38.98       46.81      1.62 o
   2   0   7       14.38       13.60      0.94 o
   3   0   7        3.83        5.06      0.70 o
   4   0   7        0.37        0.25      0.28 o
   5   0   7        0.73        1.30      0.37 o
  -7   1   7        0.37        0.23      0.43 o
  -6   1   7       32.30       35.83      1.11 o
  -5   1   7       12.72       12.59      0.47 o
  -4   1   7       23.05       21.03      0.57 o
  -3   1   7       34.46       31.22      1.06 o
  -2   1   7      145.94      142.78      1.40 o
  -1   1   7      118.34      114.51      1.54 o
   0   1   7      144.98      146.23      1.38 o
   1   1   7      175.21      176.23      2.01 o
   2   1   7        4.12        4.25      0.44 o
   3   1   7        8.40        8.14      0.61 o
   4   1   7        4.78        3.33      0.61 o
   5   1   7       34.46       33.50      1.23 o
  -7   2   7        4.30        5.43      0.47 o
  -6   2   7        1.95        1.95      0.34 o
  -5   2   7       74.57       73.13      1.34 o
  -4   2   7        0.77        0.95      0.34 o
  -3   2   7       45.65       42.05      0.74 o
  -2   2   7       14.24       12.58      0.33 o
  -1   2   7       52.08       48.09      0.63 o
   0   2   7       16.29       14.99      0.52 o
   1   2   7      111.03      106.23      1.19 o
   2   2   7       58.12       59.14      1.15 o
   3   2   7      176.15      177.06      2.72 o
   4   2   7       19.85       15.56      0.81 o
   5   2   7        0.89        0.52      0.26 o
  -6   3   7       25.63       28.36      0.88 o
  -5   3   7        1.48        2.49      0.50 o
  -4   3   7       63.65       59.93      1.13 o
  -3   3   7      270.60      259.93      4.39 o
  -2   3   7       11.27        9.58      0.41 o
  -1   3   7       49.83       52.47      0.93 o
   0   3   7      143.82      144.75      1.45 o
   1   3   7      164.06      167.72      1.64 o
   2   3   7       32.19       30.96      0.83 o
   3   3   7      142.87      148.90      2.07 o
   4   3   7        0.96        1.67      0.76 o
  -6   4   7       66.86       76.23      1.47 o
  -5   4   7       20.99       20.91      0.72 o
  -4   4   7       34.40       36.90      1.09 o
  -3   4   7       98.74       96.55      1.40 o
  -2   4   7       36.97       33.99      0.76 o
  -1   4   7       42.47       41.80      0.73 o
   0   4   7       32.29       32.23      0.65 o
   1   4   7      163.66      165.52      2.66 o
   2   4   7       63.04       64.49      1.47 o
   3   4   7       12.64       10.44      0.92 o
   4   4   7       22.52       23.56      0.85 o
  -6   5   7       30.94       33.29      1.01 o
  -5   5   7       29.76       31.90      0.97 o
  -4   5   7        6.87        6.04      0.58 o
  -3   5   7       21.09       18.93      0.61 o
  -2   5   7       23.23       20.25      1.49 o
  -1   5   7      218.56      219.38      1.99 o
   0   5   7      207.83      216.39      1.99 o
   1   5   7       28.15       25.91      0.62 o
   2   5   7      134.96      143.99      1.64 o
   3   5   7       96.98      100.03      1.67 o
   4   5   7       36.99       39.18      1.09 o
  -5   6   7       10.70       11.48      0.97 o
  -4   6   7       16.35       17.26      1.17 o
  -3   6   7        8.17        9.53      0.59 o
  -2   6   7       15.51       13.71      0.64 o
  -1   6   7        5.00        4.66      0.78 o
   0   6   7        2.34        3.02      0.42 o
   1   6   7       30.32       29.07      1.02 o
   2   6   7        1.71        2.02      0.39 o
   3   6   7       16.02       15.07      1.28 o
  -5   7   7        1.10        1.11      0.30 o
  -4   7   7       10.11       10.11      0.80 o
  -3   7   7        8.99        8.18      0.60 o
  -2   7   7       45.50       40.48      1.76 o
  -1   7   7      106.90      102.25      3.08 o
   0   7   7       28.34       31.27      1.11 o
   1   7   7        3.18        2.44      0.56 o
   2   7   7       13.50       13.40      0.78 o
   3   7   7        1.99        1.60      0.62 o
  -4   8   7       10.39       10.19      0.69 o
  -3   8   7       79.57       85.01      2.78 o
  -2   8   7        9.89        9.15      1.00 o
  -1   8   7       44.93       45.84      1.43 o
   0   8   7        9.52        9.70      1.00 o
   1   8   7        2.83        2.56      0.43 o
   2   8   7        1.91        3.40      0.84 o
  -2   9   7       47.66       46.72      2.10 o
  -1   9   7        4.91        5.48      0.63 o
   0   9   7       22.86       23.52      1.80 o
  -6   0   8        1.00        0.35      0.21 o
  -5   0   8      153.35      145.69      3.32 o
  -4   0   8       28.94       27.89      0.94 o
  -3   0   8      140.27      142.16      2.94 o
  -2   0   8      252.50      244.18      3.19 o
  -1   0   8        4.29        3.47      0.53 o
   0   0   8       96.73       93.95      2.45 o
   1   0   8        9.80        8.13      0.75 o
   2   0   8       29.84       26.37      1.36 o
   3   0   8       60.34       60.70      2.19 o
   4   0   8        0.06       -0.18      0.24 o
  -6   1   8       21.06       18.31      0.62 o
  -5   1   8       62.39       59.39      1.06 o
  -4   1   8        2.15        1.96      0.24 o
  -3   1   8        0.88        1.07      0.18 o
  -2   1   8      256.54      255.38      2.14 o
  -1   1   8       50.26       50.26      1.16 o
   0   1   8       65.80       63.58      1.39 o
   1   1   8      121.45      127.81      1.74 o
   2   1   8       13.11       12.62      1.64 o
   3   1   8       21.27       17.33      2.47 o
   4   1   8       58.14       57.52      1.61 o
  -6   2   8       13.10       15.52      0.67 o
  -5   2   8       29.20       27.80      0.84 o
  -4   2   8       95.19       96.30      1.30 o
  -3   2   8       44.13       41.28      0.78 o
  -2   2   8       48.51       49.62      0.80 o
  -1   2   8       78.91       76.00      2.79 o
   0   2   8       34.70       34.12      0.65 o
   1   2   8       22.17       23.78      1.49 o
   2   2   8       18.41       16.32      0.66 o
   3   2   8       54.26       58.99      1.54 o
   4   2   8        7.55        7.65      0.74 o
  -6   3   8       25.75       26.27      0.87 o
  -5   3   8       11.10       11.18      0.55 o
  -4   3   8        7.55        5.35      0.41 o
  -3   3   8        6.61        6.30      0.40 o
  -2   3   8        3.11        3.02      0.30 o
  -1   3   8        1.66        2.03      0.28 o
   0   3   8      265.85      277.85      2.33 o
   1   3   8       59.83       60.23      1.16 o
   2   3   8       66.64       63.55      1.27 o
   3   3   8      129.50      134.56      2.44 o
   4   3   8       44.84       50.54      1.49 o
  -6   4   8       61.24       65.87      1.71 o
  -5   4   8        7.03        7.30      0.49 o
  -4   4   8       56.37       51.03      1.09 o
  -3   4   8        2.26        2.39      0.29 o
  -2   4   8        5.36        4.22      0.29 o
  -1   4   8        4.56        5.33      0.42 o
   0   4   8        3.93        3.95      0.29 o
   1   4   8        9.61        8.30      0.39 o
   2   4   8       15.49       15.17      0.63 o
   3   4   8        4.11        5.05      0.60 o
  -5   5   8        6.74        7.88      0.51 o
  -4   5   8        7.62        6.14      0.58 o
  -3   5   8       21.90       18.87      0.63 o
  -2   5   8       16.02       14.53      0.47 o
  -1   5   8        8.15        7.29      0.36 o
   0   5   8       79.81       78.11      1.13 o
   1   5   8        6.41        6.30      0.38 o
   2   5   8      116.64      128.28      1.91 o
   3   5   8        7.49        8.37      0.72 o
  -5   6   8        2.74        5.18      0.79 o
  -4   6   8        2.39        2.79      0.65 o
  -3   6   8       22.27       20.36      1.09 o
  -2   6   8       32.85       32.00      1.09 o
  -1   6   8       31.25       29.99      1.06 o
   0   6   8        9.46        9.07      0.92 o
   1   6   8       21.87       24.21      0.97 o
   2   6   8       37.91       40.69      2.04 o
  -4   7   8       14.15       13.48      0.73 o
  -3   7   8       30.39       31.85      1.08 o
  -2   7   8       57.61       65.32      2.21 o
  -1   7   8      106.45      110.71      2.23 o
   0   7   8       31.63       32.80      1.18 o
   1   7   8       25.27       26.80      2.44 o
   2   7   8        5.30        8.04      1.08 o
  -3   8   8       62.26       58.91      2.36 o
  -2   8   8        6.74        7.72      0.69 o
  -1   8   8       56.57       62.53      2.44 o
   0   8   8       36.93       36.56      1.32 o
  -6   0   9        0.98        0.72      0.39 o
  -5   0   9        4.23        4.62      0.50 o
  -4   0   9       43.36       41.75      1.19 o
  -3   0   9      276.73      264.87      5.73 o
  -2   0   9      391.26      392.39      4.21 o
  -1   0   9        4.82        4.38      0.66 o
   0   0   9      225.35      219.00      4.30 o
   1   0   9        4.90        4.06      0.67 o
   2   0   9        5.07        4.77      0.78 o
   3   0   9        0.05        0.03      0.31 o
  -6   1   9        1.35        1.88      0.39 o
  -5   1   9       10.18        8.96      0.45 o
  -4   1   9        8.75        7.56      0.51 o
  -3   1   9       69.06       63.47      1.06 o
  -2   1   9      117.09      120.82      1.38 o
  -1   1   9       20.53       17.36      0.57 o
   0   1   9       71.98       71.26      1.58 o
   1   1   9       19.38       21.30      0.89 o
   2   1   9       22.07       27.34      1.50 o
   3   1   9        5.94        4.79      0.54 o
  -6   2   9        9.00       10.11      0.63 o
  -5   2   9        4.01        3.95      0.41 o
  -4   2   9        2.43        2.09      0.26 o
  -3   2   9       42.72       40.03      0.80 o
  -2   2   9       27.51       29.36      0.65 o
  -1   2   9        6.69        6.71      0.41 o
   0   2   9      106.88      101.40      2.08 o
   1   2   9       14.03       14.33      1.97 o
   2   2   9       64.53       64.49      1.35 o
   3   2   9       74.40       79.02      2.39 o
  -6   3   9       12.16       12.36      0.61 o
  -5   3   9       15.84       15.94      0.67 o
  -4   3   9       76.10       71.36      2.19 o
  -3   3   9        7.36        6.86      0.44 o
  -2   3   9       82.99       77.72      1.30 o
  -1   3   9        8.50        9.29      0.45 o
   0   3   9       79.72       79.32      1.68 o
   1   3   9        1.51        1.27      0.27 o
   2   3   9       13.69       16.32      0.70 o
   3   3   9       18.41       19.88      0.94 o
  -5   4   9       26.52       27.54      0.88 o
  -4   4   9       79.72       80.43      1.44 o
  -3   4   9       16.14       14.82      0.59 o
  -2   4   9        3.31        3.56      0.34 o
  -1   4   9       63.71       58.31      1.11 o
   0   4   9       14.92       15.22      0.50 o
   1   4   9        1.91        1.60      0.27 o
   2   4   9        8.76        8.42      0.56 o
   3   4   9        7.85        9.28      0.63 o
  -5   5   9       21.38       22.67      1.50 o
  -4   5   9        2.01        2.41      0.34 o
  -3   5   9        1.39        1.87      0.33 o
  -2   5   9       27.19       22.69      0.71 o
  -1   5   9       20.26       20.89      0.59 o
   0   5   9        0.61        1.09      0.20 o
   1   5   9       39.86       43.60      1.07 o
   2   5   9       38.13       40.84      1.09 o
  -4   6   9        5.03        4.65      0.80 o
  -3   6   9       10.18        8.31      0.95 o
  -2   6   9        3.83        4.66      0.66 o
  -1   6   9        2.16        1.90      0.51 o
   0   6   9       11.32       12.06      0.91 o
   1   6   9       63.09       68.63      2.61 o
  -3   7   9       12.51       13.76      1.19 o
  -2   7   9       43.00       47.77      1.47 o
  -1   7   9       29.45       32.00      1.20 o
   0   7   9        2.30        1.73      0.59 o
  -5   0  10       26.76       28.04      1.06 o
  -4   0  10        6.62        5.28      1.20 o
  -3   0  10       42.30       40.04      1.16 o
  -2   0  10       77.55       83.32      1.65 o
  -1   0  10       28.62       30.08      1.52 o
   0   0  10       16.04       15.55      1.13 o
   1   0  10        7.11        9.18      1.00 o
   2   0  10        3.35        2.45      0.60 o
   3   0  10        1.50        1.92      0.56 o
  -5   1  10        1.51        1.23      0.22 o
  -4   1  10        3.84        3.74      0.49 o
  -3   1  10       18.14       14.75      0.51 o
  -2   1  10       39.09       34.10      0.87 o
  -1   1  10       56.80       57.34      1.48 o
   0   1  10      105.75      102.02      2.04 o
   1   1  10        8.57        9.94      0.69 o
   2   1  10        7.65        8.32      0.69 o
  -5   2  10        0.25        0.53      0.20 o
  -4   2  10        3.04        2.28      0.32 o
  -3   2  10        8.11        7.05      0.43 o
  -2   2  10       40.86       40.16      0.96 o
  -1   2  10        0.65        0.43      0.24 o
   0   2  10       46.53       48.15      1.37 o
   1   2  10       11.68       12.38      0.76 o
   2   2  10       80.88       89.69      2.04 o
  -5   3  10        9.06       11.87      0.61 o
  -4   3  10        2.47        2.14      0.31 o
  -3   3  10        6.13        6.13      0.45 o
  -2   3  10        8.50        8.64      0.50 o
  -1   3  10       25.56       25.36      0.76 o
   0   3  10       38.25       39.57      1.41 o
   1   3  10       11.56       12.59      1.63 o
   2   3  10       42.50       42.73      1.38 o
  -5   4  10       37.75       38.79      1.30 o
  -4   4  10       10.06        9.41      0.53 o
  -3   4  10       34.13       32.77      0.92 o
  -2   4  10        4.75        4.14      0.39 o
  -1   4  10       18.22       16.01      0.61 o
   0   4  10       13.02       12.14      1.67 o
   1   4  10       51.03       51.94      1.47 o
   2   4  10        6.85        6.93      0.66 o
  -4   5  10       15.41       13.53      0.62 o
  -3   5  10        6.74        5.93      0.45 o
  -2   5  10        5.45        5.85      0.43 o
  -1   5  10        5.05        5.03      0.53 o
   0   5  10        7.29        7.93      0.63 o
   1   5  10       40.32       47.58      1.18 o
  -3   6  10       16.03       15.22      1.20 o
  -2   6  10       42.53       41.25      1.86 o
  -1   6  10        2.87        2.61      0.64 o
  -5   0  11       15.60       16.58      0.84 o
  -4   0  11       99.78       96.51      2.76 o
  -3   0  11      297.19      289.13      4.88 o
  -2   0  11       33.85       33.60      1.69 o
  -1   0  11       53.75       57.17      2.24 o
   0   0  11       18.84       20.25      1.34 o
   1   0  11       40.19       44.89      2.07 o
  -5   1  11        1.50        1.27      0.23 o
  -4   1  11        1.32        1.17      0.40 o
  -3   1  11       31.25       31.21      0.90 o
  -2   1  11       13.96       10.84      0.71 o
  -1   1  11       30.34       29.87      1.12 o
   0   1  11       53.45       54.41      1.55 o
   1   1  11        4.86        4.13      0.55 o
  -4   2  11       41.18       43.34      1.85 o
  -3   2  11       10.14        9.53      0.54 o
  -2   2  11        8.70        9.75      0.72 o
  -1   2  11       39.90       39.10      1.28 o
   0   2  11       25.07       26.71      1.09 o
   1   2  11       24.88       30.07      2.62 o
  -4   3  11        2.35        1.68      0.29 o
  -3   3  11        3.08        2.93      0.36 o
  -2   3  11        7.61        6.52      0.70 o
  -1   3  11        5.90        4.97      0.64 o
   0   3  11       16.46       17.15      0.91 o
   1   3  11       11.68       13.99      1.01 o
  -3   4  11        0.86        0.58      0.22 o
  -2   4  11       18.96       19.27      0.71 o
  -1   4  11        5.59        7.23      0.63 o
   0   4  11        0.70        1.22      0.34 o
  -2   5  11        8.36        8.18      0.52 o
  -1   5  11        6.27        6.19      0.60 o
  -3   0  12      111.54      108.48      3.27 o
  -2   0  12        6.36        5.95      0.93 o
  -1   0  12        0.09       -0.30      0.30 o
   0   0  12        4.99        5.39      0.90 o
  -3   1  12       42.41       44.40      1.42 o
  -2   1  12        1.66        1.49      0.37 o
  -1   1  12       15.06       14.98      0.85 o
   0   1  12        8.48       11.19      0.77 o
  -3   2  12        0.98        2.01      0.31 o
  -2   2  12        2.02        1.97      0.38 o
  -1   2  12       27.34       30.46      1.19 o
  -2   3  12        0.17        0.05      0.32 o
 
